# Supplementary material for: LC-ESI/LTQ-Orbitrap-MS Based Metabolomics in Evaluation of Bitter Taste of Arbutus unedo Honey
Source: Molecules. 2021 May 8;26(9):2765. doi: 10.3390/molecules26092765 (PMC8125850; doi:10.3390/molecules26092765)
Supplement: Supplementary file 1 [file molecules-26-02765-s001.zip]

Archive with 1 entries (1 files):
- molecules-1173743-supplementary.pdf
